# Supplementary material for: Modular networks and genomic variation during progression from stable angina pectoris through ischemic cardiomyopathy to chronic heart failure
Source: Mol Med. 2022 Nov 26;28:140. doi: 10.1186/s10020-022-00569-3 (PMC9701405; doi:10.1186/s10020-022-00569-3)
Supplement: Supplementary file 1 — Additional file 1: Table S1. Targets for ICM, SAP and CHF. [file 10020_2022_569_MOESM1_ESM.xlsx]

## Sheet: Table S1
Supplementary Table S1 : Targets for ICM, SAP and CHF.
ICM disease-related targets					SAP disease-related targets					CHF disease-related targets					Disease	dabase	num		Finally Target
Target	Source	Target	Source		Target	Source	Target	Source		Target	Source	Target	Source		ICM	NCBI	31		ICM-related targets	SAP-related targets	CHF-related targets
CCR5	NCBI	NPPB	Genecard		CRP	NCBI	IL6	Genecard		NPPB	NCBI	ACE	Genecard			Genecard	277		NPPB	CRP	NPPB
KIT	NCBI	PGF	Genecard		MTHFD1	NCBI	CRP	Genecard		LGALS3	NCBI	NPPB	Genecard			Total	288		PGF	MTHFD1	LGALS3
ITGB1	NCBI	ACE	Genecard		IL10	NCBI	ACE	Genecard		TNF	NCBI	NPPA	Genecard		SAP	NCBI	52		ACE	IL10	TNF
LGALS3	NCBI	KLF15	Genecard		MMP9	NCBI	APOE	Genecard		ACE	NCBI	EDN1	Genecard			Genecard	417		KLF15	MMP9	ACE
ACE2	NCBI	EDN1	Genecard		ADIPOQ	NCBI	SOD1	Genecard		CRP	NCBI	NPPC	Genecard			Total	417		EDN1	ADIPOQ	CRP
IGFBP3	NCBI	TNNI3	Genecard		TLR4	NCBI	IL1RAPL2	Genecard		ADRB2	NCBI	TNF	Genecard		CHF	NCBI	192		TNNI3	TLR4	ADRB2
OGG1	NCBI	ADORA1	Genecard		IFNG	NCBI	MTHFD1	Genecard		AGT	NCBI	DES	Genecard			Genecard	640		ADORA1	IFNG	AGT
LRP1	NCBI	ADORA3	Genecard		CCL2	NCBI	PAPPA	Genecard		CST3	NCBI	IL6	Genecard			Total	670		ADORA3	CCL2	CST3
TNNI3	NCBI	NCAM1	Genecard		ICAM1	NCBI	SELP	Genecard		IL1RL1	NCBI	AGTR1	Genecard						NCAM1	ICAM1	IL1RL1
NCAM1	NCBI	TIMP1	Genecard		VWF	NCBI	TNNI3	Genecard		Adrb3	NCBI	ADRB1	Genecard						TIMP1	VWF	Adrb3
Cnr2	NCBI	DMD	Genecard		HBA1	NCBI	MMP9	Genecard		VEGFA	NCBI	REN	Genecard						DMD	HBA1	VEGFA
Flt1	NCBI	CD36	Genecard		GRN	NCBI	IL10	Genecard		IL10	NCBI	ADIPOQ	Genecard						CD36	GRN	IL10
Adam17	NCBI	NPPA	Genecard		PTX3	NCBI	IL1R1	Genecard		ADIPOQ	NCBI	CRP	Genecard						NPPA	PTX3	ADIPOQ
CA2	NCBI	TGFB1	Genecard		VCAM1	NCBI	PTX3	Genecard		HMGB1	NCBI	ADRB2	Genecard						TGFB1	VCAM1	HMGB1
TRPM7	NCBI	REN	Genecard		TNNT2	NCBI	IL1RN	Genecard		Tnf	NCBI	FABP3	Genecard						REN	TNNT2	GHRL
Chrna7	NCBI	NOS3	Genecard		FGF21	NCBI	EDN1	Genecard		GHRL	NCBI	IL10	Genecard						NOS3	FGF21	EDN1
Ly6a	NCBI	TNF	Genecard		ITLN1	NCBI	ADIPOQ	Genecard		EDN1	NCBI	VWF	Genecard						TNF	ITLN1	F3
Atp2a2	NCBI	XDH	Genecard		CXCL16	NCBI	NPPB	Genecard		F3	NCBI	AGT	Genecard						XDH	CXCL16	DPP4
Ncam1	NCBI	LGALS3	Genecard		CYP4F2	NCBI	P2RY12	Genecard		DPP4	NCBI	EDNRA	Genecard						LGALS3	CYP4F2	HSPB1
Apln	NCBI	LMNA	Genecard		C1QTNF3	NCBI	TLR4	Genecard		HSPB1	NCBI	LGALS3	Genecard						LMNA	C1QTNF3	CALCA
Trh	NCBI	RIT1	Genecard		CYP2C19	NCBI	SERPINE1	Genecard		CALCA	NCBI	VEGFA	Genecard						RIT1	CYP2C19	GDF15
CA1	NCBI	SEMA4A	Genecard		MPO	NCBI	CCL2	Genecard		GDF15	NCBI	KNG1	Genecard						SEMA4A	MPO	HAMP
ABCC5	NCBI	WNT16	Genecard		PLA2G7	NCBI	RETN	Genecard		HAMP	NCBI	LEP	Genecard						WNT16	PLA2G7	S100B
Hes1	NCBI	SYT11	Genecard		FABP4	NCBI	NFKB1	Genecard		S100B	NCBI	INS	Genecard						SYT11	FABP4	Nos1
PXDN	NCBI	CLK2	Genecard		APLN	NCBI	CAT	Genecard		Nos1	NCBI	ADM	Genecard						CLK2	APLN	ADM
Car2	NCBI	KIF26B	Genecard		ACE	NCBI	ALB	Genecard		ADM	NCBI	IGF1	Genecard						KIF26B	ACE	Nfe2l2
Aplnr	NCBI	MEX3A	Genecard		IGF1	NCBI	SERPINC1	Genecard		Nfe2l2	NCBI	GHRL	Genecard						MEX3A	IGF1	AVP
Pxdn	NCBI	KHDC4	Genecard		LEP	NCBI	FGA	Genecard		AVP	NCBI	MPO	Genecard						KHDC4	LEP	MUC16
FRMD4B	NCBI	lnc-MEX3A-1	Genecard		MMP2	NCBI	NAMPT	Genecard		MUC16	NCBI	GDF15	Genecard						lnc-MEX3A-1	MMP2	Agtr1a
Phlda1	NCBI	HSALNG0007546	Genecard		IL17A	NCBI	TNFRSF11B	Genecard		Agtr1a	NCBI	NOS3	Genecard						HSALNG0007546	IL17A	APLN
Car1	NCBI	lnc-RAB25-1	Genecard		NPPB	NCBI	FGB	Genecard		APLN	NCBI	LCN2	Genecard						lnc-RAB25-1	NPPB	IL6ST
		lnc-UBQLN4-1	Genecard		LCN2	NCBI	F3	Genecard		IL6ST	NCBI	XDH	Genecard						lnc-UBQLN4-1	LCN2	GRK2
		piR-38580-023	Genecard		RETN	NCBI	C1QTNF1	Genecard		GRK2	NCBI	HAMP	Genecard						piR-38580-023	RETN	CTSK
		MMP1	Genecard		NAMPT	NCBI	SOD2	Genecard		CTSK	NCBI	SELP	Genecard						MMP1	NAMPT	S100A12
		MMP3	Genecard		IL33	NCBI	APOA1	Genecard		S100A12	NCBI	GH1	Genecard						MMP3	IL33	NPPC
		AGT	Genecard		ADAMTS13	NCBI	FGF2	Genecard		NPPC	NCBI	EPO	Genecard						AGT	ADAMTS13	AGXT2
		LRP1	Genecard		LPA	NCBI	GRN	Genecard		AGXT2	NCBI	PRL	Genecard						LRP1	LPA	Mir205
		EPHX2	Genecard		PECAM1	NCBI	HBA1	Genecard		Mir205	NCBI	ADRA2C	Genecard						EPHX2	PECAM1	IL6
		VCAM1	Genecard		PAPPA	NCBI	ESM1	Genecard		IL6	NCBI	MME	Genecard						VCAM1	PAPPA	NOS3
		CMA1	Genecard		IL1RL1	NCBI	C1QTNF3	Genecard		NOS3	NCBI	CYP2D6	Genecard						CMA1	IL1RL1	NEWENTRY
		CSF3	Genecard		PLA2G2A	NCBI	MDM2	Genecard		NEWENTRY	NCBI	AVP	Genecard						CSF3	PLA2G2A	IGF1
		STAT1	Genecard		DAPK1	NCBI	TERT	Genecard		IGF1	NCBI	NPR3	Genecard						STAT1	DAPK1	BCL2
		MMP2	Genecard		ADRA2A	NCBI	PCNA	Genecard		BCL2	NCBI	LEPR	Genecard						MMP2	ADRA2A	LEP
		HGF	Genecard		CD247	NCBI	FAS	Genecard		LEP	NCBI	CXCL8	Genecard						HGF	CD247	IFNG
		ITGB1	Genecard		TNFSF4	NCBI	BAX	Genecard		IFNG	NCBI	ALB	Genecard						ITGB1	TNFSF4	IL17A
		ICAM1	Genecard		ICOS	NCBI	F9	Genecard		IL17A	NCBI	AQP2	Genecard						ICAM1	ICOS	MIR21
		FLT1	Genecard		STC1	NCBI	CETP	Genecard		MIR21	NCBI	CD14	Genecard						FLT1	STC1	FOXP3
		NOS1	Genecard		ADORA1	NCBI	APOC3	Genecard		Nfe2l2	NCBI	ACE2	Genecard						NOS1	ADORA1	VWF
		VEGFA	Genecard		ADAMTS1	NCBI	XRCC1	Genecard		FOXP3	NCBI	VCAM1	Genecard						VEGFA	ADAMTS1	Esr1
		RUNX1	Genecard		ADAMTS2	NCBI	SERPINF2	Genecard		VWF	NCBI	TF	Genecard						RUNX1	ADAMTS2	Bdnf
		KCNJ11	Genecard		ADAMTS3	NCBI	GP6	Genecard		Esr1	NCBI	CHGA	Genecard						KCNJ11	ADAMTS3	LCN2
		TCF4	Genecard		ADAMTS14	NCBI	IL18	Genecard		Bdnf	NCBI	IL1RL1	Genecard						TCF4	ADAMTS14	AGTR1
		OGG1	Genecard				VCAM1	Genecard		LCN2	NCBI	ICAM1	Genecard						OGG1	IL6	BAX
		PEPD	Genecard				TNF	Genecard		AGTR1	NCBI	CS	Genecard						PEPD	APOE	TTR
		KITLG	Genecard				IL1B	Genecard		BAX	NCBI	CST3	Genecard						KITLG	SOD1	SERPINA1
		CXADR	Genecard				VWF	Genecard		TTR	NCBI	IL1B	Genecard						CXADR	IL1RAPL2	ALB
		ITGB1BP2	Genecard				FCGR2A	Genecard		SERPINA1	NCBI	TNNI3	Genecard						ITGB1BP2	SELP	PPARGC1A
		PCDHGA3	Genecard				CX3CL1	Genecard		ALB	NCBI	ECE1	Genecard						PCDHGA3	TNNI3	B2m
		P4HB	Genecard				IL2RA	Genecard		PPARGC1A	NCBI	SOD3	Genecard						P4HB	IL1R1	LEPR
		VEGFC	Genecard				ICAM1	Genecard		B2m	NCBI	TNFRSF1B	Genecard						VEGFC	IL1RN	TNFRSF1A
		CCR5	Genecard				PLAT	Genecard		LEPR	NCBI	POMC	Genecard						CCR5	EDN1	TNFSF11
		SELP	Genecard				NOS2	Genecard		TNFRSF1A	NCBI	SELE	Genecard						SELP	P2RY12	BSG
		CS	Genecard				MMP8	Genecard		TNFSF11	NCBI	ST2	Genecard						CS	SERPINE1	KCNQ1
		VEGFB	Genecard				CD14	Genecard		BSG	NCBI	TNFRSF1A	Genecard						VEGFB	NFKB1	CCN2
		UTS2R	Genecard				CX3CR1	Genecard		KCNQ1	NCBI	NOS2	Genecard						UTS2R	CAT	Hif1a
		PDIA2	Genecard				KNG1	Genecard		Ppargc1a	NCBI	RYR2	Genecard						PDIA2	ALB	Tlr4
		HFE	Genecard				SELE	Genecard		CCN2	NCBI	CXCL12	Genecard						HFE	SERPINC1	ADAMTS13
		COMT	Genecard				MMP2	Genecard		Hif1a	NCBI	CD36	Genecard						COMT	FGA	CD40LG
		SLC6A4	Genecard				MPO	Genecard		Tlr4	NCBI	CD40LG	Genecard						SLC6A4	TNFRSF11B	CNR1
		SERPINE1	Genecard				MIF	Genecard		ADAMTS13	NCBI	HSPA1B	Genecard						SERPINE1	FGB	HSPA4
		ADRB1	Genecard				PLA2G7	Genecard		CD40LG	NCBI	IL1RAPL2	Genecard						ADRB1	F3	VCAM1
		ACE2	Genecard				ADORA1	Genecard		CNR1	NCBI	MUC16	Genecard						ACE2	C1QTNF1	EPO
		NAB2	Genecard				KCNJ5	Genecard		HSPA4	NCBI	SDHB	Genecard						NAB2	SOD2	ANGPT2
		TNNT2	Genecard				HIF1A	Genecard		Edn1	NCBI	TNFRSF11B	Genecard						TNNT2	APOA1	Esr2
		MYH7	Genecard				CXCL12	Genecard		VCAM1	NCBI	TIMP1	Genecard						MYH7	FGF2	TGFBR1
		ABCC5	Genecard				HABP2	Genecard		EPO	NCBI	SFTPB	Genecard						ABCC5	ESM1	Nfkb1
		FRMD4B	Genecard				SORL1	Genecard		ANGPT2	NCBI	MMP2	Genecard						FRMD4B	MDM2	ADORA2A
		KIT	Genecard				BSG	Genecard		Il10	NCBI	TNNT2	Genecard						KIT	TERT	CALM1
		CASP3	Genecard				GDF15	Genecard		Esr2	NCBI	CSF2	Genecard						CASP3	PCNA	ADRB1
		IL6	Genecard				HGF	Genecard		TGFBR1	NCBI	BCL2	Genecard						IL6	FAS	CYP11B2
		ESRRA	Genecard				MMP1	Genecard		Nfkb1	NCBI	AVPR2	Genecard						ESRRA	BAX	PTH
		ECE1	Genecard				TGFB1	Genecard		ADORA2A	NCBI	HMGCR	Genecard						ECE1	F9	MIR126
		COL3A1	Genecard				TLR2	Genecard		CALM1	NCBI	GRK2	Genecard						COL3A1	CETP	Foxo3
		LAMA1	Genecard				MMP3	Genecard		ADRB1	NCBI	MMP3	Genecard						LAMA1	APOC3	CHGA
		FLNC	Genecard				CTSK	Genecard		ADRB3	NCBI	MMP9	Genecard						FLNC	XRCC1	POMC
		ADCY10	Genecard				TNC	Genecard		CYP11B2	NCBI	PARP1	Genecard						ADCY10	SERPINF2	MIR210
		PLN	Genecard				TNNT2	Genecard		PTH	NCBI	GGT1	Genecard						PLN	GP6	NPPA
		IL18	Genecard				VEGFA	Genecard		Ghrl	NCBI	MSTN	Genecard						IL18	IL18	IL7
		MIR126	Genecard				HADHB	Genecard		Hmgb1	NCBI	HADHA	Genecard						MIR126	TNF	Ncf1
		LOC110806262	Genecard				IFNG	Genecard		MIR126	NCBI	SLC17A5	Genecard						LOC110806262	IL1B	CCN1
		KDR	Genecard				F7	Genecard		Foxo3	NCBI	CCN2	Genecard						KDR	FCGR2A	Ngf
		MMP14	Genecard				BDNF	Genecard		CHGA	NCBI	SOD2	Genecard						MMP14	CX3CL1	MIR223
		G6PD	Genecard				CDH5	Genecard		POMC	NCBI	UGT1A1	Genecard						G6PD	IL2RA	ADA
		COL1A1	Genecard				ABCA1	Genecard		MIR210	NCBI	TNFSF11	Genecard						COL1A1	PLAT	REN
		IL2RA	Genecard				FABP4	Genecard		NPPA	NCBI	MB	Genecard						IL2RA	NOS2	DRD1
		AGTR1	Genecard				CST3	Genecard		IL7	NCBI	BMP6	Genecard						AGTR1	MMP8	Nrp1
		VIM	Genecard				CCL5	Genecard		Ncf1	NCBI	HSPB1	Genecard						VIM	CD14	CNR2
		ADRB2	Genecard				VASP	Genecard		CCN1	NCBI	TTR	Genecard						ADRB2	CX3CR1	ACTN3
		ITGA6	Genecard				PGF	Genecard		Ngf	NCBI	PLAT	Genecard						ITGA6	KNG1	ITLN1
		IGF1	Genecard				OLR1	Genecard		Ccn2	NCBI	HMGB1	Genecard						IGF1	SELE	HAVCR1
		CAMK2D	Genecard				LCN2	Genecard		MIR223	NCBI	THBD	Genecard						CAMK2D	MIF	SLC6A2
		MYL2	Genecard				DNASE1	Genecard		ADA	NCBI	MIR126	Genecard						MYL2	KCNJ5	COL18A1
		TNC	Genecard				PROCR	Genecard		REN	NCBI	MIR210	Genecard						TNC	HIF1A	MCAM
		CCL2	Genecard				S100A9	Genecard		DRD1	NCBI	KCNQ1	Genecard						CCL2	CXCL12	ANG
		INS	Genecard				CXCL8	Genecard		Nrp1	NCBI	FASLG	Genecard						INS	HABP2	Ntrk2
		IL10	Genecard				CD69	Genecard		CNR2	NCBI	ADAMTS13	Genecard						IL10	SORL1	MIR150
		FGF2	Genecard				LGALS3BP	Genecard		ACTN3	NCBI	PPARA	Genecard						FGF2	BSG	UCA1
		VCL	Genecard				IL33	Genecard		ITLN1	NCBI	SLC2A4	Genecard						VCL	GDF15	MSTN
		ROR1	Genecard				FGF21	Genecard		HAVCR1	NCBI	S100B	Genecard						ROR1	HGF	MIR30A
		CRP	Genecard				CXCL16	Genecard		SLC6A2	NCBI	HRH2	Genecard						CRP	MMP1	IL5
		PPARGC1A	Genecard				ITLN1	Genecard		Adrb2	NCBI	F3	Genecard						PPARGC1A	TGFB1	GAS5
		HMGB1	Genecard				MMP28	Genecard		COL18A1	NCBI	IL18	Genecard						HMGB1	TLR2	KCNE1
		DFFA	Genecard				MIR155	Genecard		MCAM	NCBI	AGXT2	Genecard						DFFA	MMP3	OXT
		PDE5A	Genecard				HMOX1	Genecard		ANG	NCBI	UTS2	Genecard						PDE5A	CTSK	SLC2A4
		GRK5	Genecard				CDKN2A	Genecard		Ntrk2	NCBI	FAS	Genecard						GRK5	TNC	MIR22
		BSG	Genecard				NOS3	Genecard		MIR150	NCBI	DPP4	Genecard						BSG	VEGFA	IL9
		PCBP1	Genecard				ADAM17	Genecard		UCA1	NCBI	TPO	Genecard						PCBP1	HADHB	MGP
		PTX3	Genecard				CYP3A4	Genecard		MSTN	NCBI	PTHLH	Genecard						PTX3	F7	SFTPB
		KCNIP2	Genecard				NFKBIA	Genecard		MIR30A	NCBI	APLN	Genecard						KCNIP2	BDNF	PER3
		PXDN	Genecard				ACVR1	Genecard		IL5	NCBI	EDNRB	Genecard						PXDN	CDH5	Pnpla2
		ABCF2	Genecard				JUN	Genecard		GAS5	NCBI	CCL2	Genecard						ABCF2	ABCA1	Atp1a1
		MIR508	Genecard				F10	Genecard		KCNE1	NCBI	CTF1	Genecard						MIR508	CST3	BMP6
		CTNNB1	Genecard				SMAD3	Genecard		OXT	NCBI	CASP3	Genecard						CTNNB1	CCL5	HDAC9
		ERBB2	Genecard				PROC	Genecard		SLC2A4	NCBI	PLEKHO1	Genecard						ERBB2	VASP	RORC
		TP53	Genecard				RIPK1	Genecard		MIR22	NCBI	CMA1	Genecard						TP53	PGF	SLC22A4
		PPARG	Genecard				ADRB1	Genecard		IL9	NCBI	IL2RB	Genecard						PPARG	OLR1	ADORA2B
		ATP2A2	Genecard				IL2RB	Genecard		MGP	NCBI	VDR	Genecard						ATP2A2	DNASE1	SLC1A5
		CTSD	Genecard				F2	Genecard		SFTPB	NCBI	AOC3	Genecard						CTSD	PROCR	AMPD1
		CA2	Genecard				CYCS	Genecard		PER3	NCBI	IL6ST	Genecard						CA2	S100A9	IL1R2
		CALR	Genecard				LEP	Genecard		Pnpla2	NCBI	OXT	Genecard						CALR	CXCL8	ST2
		GJA1	Genecard				LYZ	Genecard		Atp1a1	NCBI	TTN	Genecard						GJA1	CD69	DLL1
		GNAS	Genecard				CD40LG	Genecard		BMP6	NCBI	MYH7	Genecard						GNAS	LGALS3BP	MIR494
		CTSB	Genecard				CDKN2B	Genecard		Hspa4	NCBI	MMP1	Genecard						CTSB	MMP28	Rgs2
		ABCG2	Genecard				CYBA	Genecard		HDAC9	NCBI	SOD1	Genecard						ABCG2	MIR155	FSTL1
		TEK	Genecard				TYRO3	Genecard		Ren	NCBI	TLR4	Genecard						TEK	HMOX1	MYL2
		SCN5A	Genecard				PIK3C2A	Genecard		RORC	NCBI	PPARGC1A	Genecard						SCN5A	CDKN2A	HOXA13
		CPT2	Genecard				PRKAA1	Genecard		PNPLA2	NCBI	IL5	Genecard						CPT2	NOS3	HDC
		HDAC1	Genecard				NLRP3	Genecard		SLC22A4	NCBI	GPT	Genecard						HDAC1	ADAM17	IL34
		DPP4	Genecard				HMGCR	Genecard		ADORA2B	NCBI	CALCA	Genecard						DPP4	CYP3A4	MIR181A2
		FN1	Genecard				ENTPD1	Genecard		SLC1A5	NCBI	FSTL1	Genecard						FN1	NFKBIA	TRIM63
		ESRRB	Genecard				F2R	Genecard		Dpp4	NCBI	ACTN3	Genecard						ESRRB	ACVR1	ADM2
		TTR	Genecard				ACADS	Genecard		AMPD1	NCBI	UCN2	Genecard						TTR	JUN	Atp1a2
		TF	Genecard				C1S	Genecard		IL1R2	NCBI	MIR665	Genecard						TF	F10	Gnaq
		PDGFB	Genecard				NPPA	Genecard		ST2	NCBI	ADA	Genecard						PDGFB	SMAD3	Kcnd3
		PARP1	Genecard				PPARA	Genecard		Ccn1	NCBI	IL2RA	Genecard						PARP1	PROC	Ate1
		RAC1	Genecard				SLC25A20	Genecard		DLL1	NCBI	ALDH2	Genecard						RAC1	RIPK1	TRDN
		APOA1	Genecard				MYH6	Genecard		MIR494	NCBI	SERPINE1	Genecard						APOA1	ADRB1	Fst
		COL4A1	Genecard				SETD2	Genecard		Rgs2	NCBI	KCNH2	Genecard						COL4A1	IL2RB	LUCAT1
		ANXA2	Genecard				GZMB	Genecard		FSTL1	NCBI	CYP2C9	Genecard						ANXA2	F2	Grk5
		VWF	Genecard				GP1BA	Genecard		MYL2	NCBI	SIRT1	Genecard						VWF	CYCS	CKMT1B
		QDPR	Genecard				ANGPT1	Genecard		Mstn	NCBI	SLC6A2	Genecard						QDPR	LYZ	Atp1b1
		COL1A2	Genecard				ANGPT2	Genecard		HOXA13	NCBI	IFNG	Genecard						COL1A2	CD40LG	Ramp1
		HADHB	Genecard				APOB	Genecard		HDC	NCBI	PTH	Genecard						HADHB	CDKN2B	MIR665
		LAMB1	Genecard				CPB2	Genecard		IL34	NCBI	NRG1	Genecard						LAMB1	CYBA	TGFB1
		HSP90AA1	Genecard				CYP4F2	Genecard		MIR181A2	NCBI	ADRB3	Genecard						HSP90AA1	TYRO3	Rheb
		HSPA8	Genecard				CCR2	Genecard		TRIM63	NCBI	ANGPT2	Genecard						HSPA8	PIK3C2A	MIR939
		HSPD1	Genecard				LGALS3	Genecard		ADM2	NCBI	COX5A	Genecard						HSPD1	PRKAA1	Ramp3
		HCN4	Genecard				IL2	Genecard		Atp1a2	NCBI	ADIPOR1	Genecard						HCN4	NLRP3	MIR612
		HIF1A	Genecard				INHBA	Genecard		Gnaq	NCBI	IL2	Genecard						HIF1A	HMGCR	Atp1b2
		CDH5	Genecard				CXCL10	Genecard		Adm2	NCBI	CALM1	Genecard						CDH5	ENTPD1	Ric8b
		PITX2	Genecard				CXCR3	Genecard		Kcnd3	NCBI	TLR9	Genecard						PITX2	F2R	Uri1
		CA1	Genecard				TNFSF15	Genecard		Ate1	NCBI	IL9	Genecard						CA1	ACADS	RYR2
		HNRNPK	Genecard				PLAUR	Genecard		TRDN	NCBI	IL1A	Genecard						HNRNPK	C1S	MHRT
		HCN2	Genecard				HAMP	Genecard		Fst	NCBI	APLNR	Genecard						HCN2	NPPA	Atp1b3
		IL6ST	Genecard				LTF	Genecard		LUCAT1	NCBI	PER3	Genecard						IL6ST	PPARA	VNN3
		LRP2	Genecard				GREM1	Genecard		Grk5	NCBI	IL7	Genecard						LRP2	SLC25A20	GASAL1
		DCN	Genecard				IL12A	Genecard		CKMT1B	NCBI	PTX3	Genecard						DCN	MYH6	ADORA1
		VCAN	Genecard				LIPG	Genecard		Atp1b1	NCBI	CADPS	Genecard						VCAN	SETD2	SLC2A12
		PPARA	Genecard				MB	Genecard		Ramp1	NCBI	BGLAP	Genecard						PPARA	GZMB	NOS2P3
		PSAP	Genecard				GHRL	Genecard		MIR665	NCBI	TRDN	Genecard						PSAP	GP1BA	ACE2
		NRG1	Genecard				BMP6	Genecard		TGFB1	NCBI	MYO1A	Genecard						NRG1	ANGPT1	SMAD3
		HSPG2	Genecard				C5AR1	Genecard		Rheb	NCBI	MIR660	Genecard						HSPG2	ANGPT2	DES
		GJA5	Genecard				UBC	Genecard		MIR939	NCBI	MIR4491	Genecard						GJA5	APOB	FABP3
		FGF23	Genecard				S100A4	Genecard		Ramp3	NCBI	MIR1285-1	Genecard						FGF23	CPB2	EDNRA
		ANG	Genecard				RPS27A	Genecard		MIR612	NCBI	GASAL1	Genecard						ANG	CCR2	KNG1
		ANGPT2	Genecard				BBOX1	Genecard		Atp1b2	NCBI	LEPQTL1	Genecard						ANGPT2	LGALS3	INS
		APOB	Genecard				C7	Genecard		VEGFA	NCBI	ERBB4	Genecard						APOB	IL2	MPO
		TRPM7	Genecard				CD163	Genecard		Ric8b	NCBI	TGFBR1	Genecard						TRPM7	INHBA	XDH
		TIMP3	Genecard				CD63	Genecard		Uri1	NCBI	TERT	Genecard						TIMP3	CXCL10	SELP
		TGFBI	Genecard				AMBP	Genecard		RYR2	NCBI	DBH	Genecard						TGFBI	CXCR3	GH1
		STUB1	Genecard				S100A8	Genecard		MHRT	NCBI	CTSK	Genecard						STUB1	TNFSF15	PRL
		S100B	Genecard				SELPLG	Genecard		Atp1b3	NCBI	CAT	Genecard						S100B	PLAUR	ADRA2C
		COL7A1	Genecard				RIPK3	Genecard		VNN3	NCBI	MYL2	Genecard						COL7A1	HAMP	MME
		COL18A1	Genecard				PTN	Genecard		GASAL1	NCBI	CYCS	Genecard						COL18A1	LTF	CYP2D6
		COL4A2	Genecard				TNFRSF4	Genecard		ADORA1	NCBI	BAX	Genecard						COL4A2	GREM1	NPR3
		CRAT	Genecard				CXCL13	Genecard		SLC2A4	NCBI	TFRC	Genecard						CRAT	IL12A	CXCL8
		HAND2	Genecard				MLKL	Genecard		SLC2A12	NCBI	SERPINC1	Genecard						HAND2	LIPG	AQP2
		LAMB2	Genecard				BGLAP	Genecard		NOS2P3	NCBI	ADORA2B	Genecard						LAMB2	MB	CD14
		LAMA4	Genecard				RNASE3	Genecard		NEWENTRY	NCBI	GAPDH	Genecard						LAMA4	GHRL	TF
		IGFBP3	Genecard				ADAMTS7	Genecard		ACE2	NCBI	CD40	Genecard						IGFBP3	BMP6	ICAM1
		AGER	Genecard				IL32	Genecard		NEWENTRY	NCBI	IL1RN	Genecard						AGER	C5AR1	CS
		ALOX15	Genecard				LGALS9	Genecard		SMAD3	NCBI	HK2	Genecard						ALOX15	UBC	IL1B
		CDON	Genecard				C5AR2	Genecard				ATP1A2	Genecard						CDON	S100A4	TNNI3
		AGRN	Genecard				S100A12	Genecard				PTGIS	Genecard						AGRN	RPS27A	ECE1
		THBS1	Genecard				OGN	Genecard				KCNJ11	Genecard						THBS1	BBOX1	SOD3
		MKI67	Genecard				CRLF2	Genecard				ADORA3	Genecard						MKI67	C7	TNFRSF1B
		MYL4	Genecard				NUCB2	Genecard				A2M	Genecard						MYL4	CD163	SELE
		COL6A2	Genecard				ADAMTS9	Genecard				ABCC8	Genecard						COL6A2	CD63	NOS2
		COL6A1	Genecard				CCL17	Genecard				FOXP3	Genecard						COL6A1	AMBP	CXCL12
		COL6A3	Genecard				PNOC	Genecard				CD28	Genecard						COL6A3	S100A8	CD36
		LAMC1	Genecard				SERPINA12	Genecard				HDAC9	Genecard						LAMC1	SELPLG	HSPA1B
		LGALS1	Genecard				IL37	Genecard				CLU	Genecard						LGALS1	RIPK3	IL1RAPL2
		HSPA1A	Genecard				FETUB	Genecard				ACHE	Genecard						HSPA1A	PTN	SDHB
		LAMA2	Genecard				CLEC2B	Genecard				BMP1	Genecard						LAMA2	TNFRSF4	TNFRSF11B
		IL1A	Genecard				APLN	Genecard				MYOD1	Genecard						IL1A	CXCL13	TIMP1
		CAV3	Genecard				AHSP	Genecard				ADORA2A	Genecard						CAV3	MLKL	MMP2
		GHRL	Genecard				ANGPTL2	Genecard				HNMT	Genecard						GHRL	BGLAP	TNNT2
		FABP3	Genecard				CCN1	Genecard				ANG	Genecard						FABP3	RNASE3	CSF2
		AGTR2	Genecard				INTS11	Genecard				AMPD3	Genecard						AGTR2	ADAMTS7	AVPR2
		ATG5	Genecard				ENHO	Genecard				RORC	Genecard						ATG5	IL32	HMGCR
		TCN2	Genecard				IGHE	Genecard				IL1R2	Genecard						TCN2	LGALS9	MMP3
		VTN	Genecard				MIR126	Genecard				KCNE1	Genecard						VTN	C5AR2	MMP9
		THBS4	Genecard				MIR10A	Genecard				HDC	Genecard						THBS4	S100A12	PARP1
		TNXB	Genecard				MIR223	Genecard				IGFBP3	Genecard						TNXB	OGN	GGT1
		SLCO2B1	Genecard				MIR22	Genecard				VIP	Genecard						SLCO2B1	CRLF2	HADHA
		NID1	Genecard				MIR197	Genecard				THBS1	Genecard						NID1	NUCB2	SLC17A5
		FRZB	Genecard				MIR92A1	Genecard				BSG	Genecard						FRZB	ADAMTS9	SOD2
		COL14A1	Genecard				MIR151A	Genecard				RETN	Genecard						COL14A1	CCL17	UGT1A1
		GSTM1	Genecard				MIR423	Genecard				SLC22A4	Genecard						GSTM1	PNOC	MB
		HAND1	Genecard				MIR331	Genecard				HOXA13	Genecard						HAND1	SERPINA12	PLAT
		HSPA4	Genecard				MIR144	Genecard				FCN3	Genecard						HSPA4	IL37	THBD
		CAV2	Genecard				IGES	Genecard				CD163	Genecard						CAV2	FETUB	FASLG
		FBLN2	Genecard				IGF1	Genecard				ADIPOR2	Genecard						FBLN2	CLEC2B	PPARA
		GJC1	Genecard				CYP2C19	Genecard				HRH3	Genecard						GJC1	AHSP	HRH2
		ALOX15B	Genecard				PAFAH1B1	Genecard				IL17A	Genecard						ALOX15B	ANGPTL2	IL18
		BGN	Genecard				INS	Genecard				SPRED1	Genecard						BGN	CCN1	UTS2
		TFEB	Genecard				HTR1B	Genecard				MGAM	Genecard						TFEB	INTS11	FAS
		SPRED1	Genecard				ADAMTS13	Genecard				HOXA5	Genecard						SPRED1	ENHO	TPO
		NOX4	Genecard				ADAMTS2	Genecard				CCL4	Genecard						NOX4	IGHE	PTHLH
		KCNE2	Genecard				ADAMTS3	Genecard				TNFSF12	Genecard						KCNE2	MIR126	EDNRB
		LUM	Genecard				ADAMTS14	Genecard				TRIM63	Genecard						LUM	MIR10A	CCL2
		CXCL8	Genecard				CTSS	Genecard				AOC1	Genecard						CXCL8	MIR223	CTF1
		HOXA5	Genecard				ADAMTS4	Genecard				IL33	Genecard						HOXA5	MIR22	CASP3
		DNAJA3	Genecard				STC1	Genecard				CCL3	Genecard						DNAJA3	MIR197	PLEKHO1
		HSPB2	Genecard				GP5	Genecard				CRIM1	Genecard						HSPB2	MIR92A1	CMA1
		ADAMTS3	Genecard				HTR2A	Genecard				ITLN1	Genecard						ADAMTS3	MIR151A	IL2RB
		ABCB10	Genecard				ADAMTS1	Genecard				NOS1AP	Genecard						ABCB10	MIR423	VDR
		NPPC	Genecard				CSF1	Genecard				SESN2	Genecard						NPPC	MIR331	AOC3
		UTS2	Genecard				ADAMTS5	Genecard				DNAH8	Genecard						UTS2	MIR144	TTN
		TIMP4	Genecard				TNFSF4	Genecard				ADM2	Genecard						TIMP4	IGES	MYH7
		PRELP	Genecard				IFNA1	Genecard				VNN3	Genecard						PRELP	PAFAH1B1	MMP1
		MYF5	Genecard				F5	Genecard				CCN1	Genecard						MYF5	INS	SOD1
		ASPN	Genecard				CKM	Genecard				GAS5	Genecard						ASPN	HTR1B	GPT
		ADAM11	Genecard				APOH	Genecard				MIR150	Genecard						ADAM11	CTSS	UCN2
		ADAMTS8	Genecard				PCSK9	Genecard				UCA1	Genecard						ADAMTS8	ADAMTS4	IL2RA
		IL18BP	Genecard				DAPK1	Genecard				MIR223	Genecard						IL18BP	GP5	ALDH2
		CLEC3B	Genecard				TLR1	Genecard				MIR130A	Genecard						CLEC3B	HTR2A	SERPINE1
		TINAGL1	Genecard				LTA	Genecard				MIR30A	Genecard						TINAGL1	CSF1	KCNH2
		MATN2	Genecard				NFKBIL1	Genecard				MIR22	Genecard						MATN2	ADAMTS5	CYP2C9
		ADAMTS9	Genecard				TIMP1	Genecard				MIR612	Genecard						ADAMTS9	IFNA1	SIRT1
		FRAS1	Genecard				IL17A	Genecard				LUCAT1	Genecard						FRAS1	F5	NRG1
		COL15A1	Genecard				PF4	Genecard				MIR508	Genecard						COL15A1	CKM	COX5A
		SPON1	Genecard				SAA4	Genecard				IGKV2D-29	Genecard						SPON1	APOH	ADIPOR1
		NOX5	Genecard				ITGAM	Genecard				MHRT	Genecard						NOX5	PCSK9	IL2
		NID2	Genecard				FGF1	Genecard				SCN5A	Genecard						NID2	TLR1	TLR9
		APOL4	Genecard				COL3A1	Genecard				ATP2A2	Genecard						APOL4	LTA	IL1A
		COL20A1	Genecard				MMP10	Genecard				SERPINA1	Genecard						COL20A1	NFKBIL1	APLNR
		DPT	Genecard				PTGDS	Genecard				NPR2	Genecard						DPT	TIMP1	PTX3
		HMCN1	Genecard				CTF1	Genecard				NPR1	Genecard						HMCN1	PF4	CADPS
		FNDC3B	Genecard				CCL11	Genecard				DLL1	Genecard						FNDC3B	SAA4	BGLAP
		APOO	Genecard				PPBP	Genecard				DRD1	Genecard						APOO	ITGAM	MYO1A
		ADAMTS20	Genecard				IL1RL1	Genecard				CX3CR1	Genecard						ADAMTS20	FGF1	MIR660
		NAXE	Genecard				SOD3	Genecard				CHI3L1	Genecard						NAXE	COL3A1	MIR4491
		CHADL	Genecard				TEK	Genecard				MDK	Genecard						CHADL	MMP10	MIR1285-1
		COL6A5	Genecard				CD36	Genecard				TIMP2	Genecard						COL6A5	PTGDS	LEPQTL1
		KCP	Genecard				MMP7	Genecard				FRZB	Genecard						KCP	CTF1	ERBB4
		FREM3	Genecard				APOA5	Genecard				MGP	Genecard						FREM3	CCL11	TERT
		CCN1	Genecard				TNFRSF9	Genecard				HSPA4	Genecard						CCN1	PPBP	DBH
		EMILIN3	Genecard				TIMP2	Genecard				IL11	Genecard						EMILIN3	SOD3	CAT
		CGAS	Genecard				SELL	Genecard				PECAM1	Genecard						CGAS	TEK	CYCS
		HOTAIR	Genecard				SAA1	Genecard				UCN3	Genecard						HOTAIR	CD36	TFRC
		CDKN2B-AS1	Genecard				ALDH2	Genecard				MIR137	Genecard						CDKN2B-AS1	MMP7	SERPINC1
		MIR130A	Genecard				ITGB3	Genecard				VCL	Genecard						MIR130A	APOA5	GAPDH
		SSPOP	Genecard				LPL	Genecard				PNPLA2	Genecard						SSPOP	TNFRSF9	CD40
		TUSC7	Genecard				F12	Genecard				DNMT3A	Genecard						TUSC7	TIMP2	IL1RN
		HNRNPA1P10	Genecard				CP	Genecard				CASR	Genecard						HNRNPA1P10	SELL	HK2
		ST2	Genecard				TNFRSF1B	Genecard				BCHE	Genecard						ST2	SAA1	PTGIS
							MSR1	Genecard				KCNJ5	Genecard						Cnr2	ALDH2	KCNJ11
							PON1	Genecard				ENG	Genecard						Adam17	ITGB3	ADORA3
							HPSE	Genecard				MYH6	Genecard						Chrna7	LPL	A2M
							FGF4	Genecard				CCR6	Genecard						Ly6a	F12	ABCC8
							FABP3	Genecard				BAG3	Genecard						Apln	CP	CD28
							CD34	Genecard				TET2	Genecard						Trh	TNFRSF1B	CLU
							NPPC	Genecard				MYL3	Genecard						Hes1	MSR1	ACHE
							GALNT4	Genecard				RBM20	Genecard						Car2	PON1	BMP1
							TRA	Genecard				MIR21	Genecard						Aplnr	HPSE	MYOD1
							TRB	Genecard				MIR146A	Genecard						Phlda1	FGF4	HNMT
							PLAU	Genecard				FGFR3	Genecard						Car1	FABP3	AMPD3
							MMP14	Genecard				STAT1	Genecard							CD34	IGFBP3
							ITGB2	Genecard				RET	Genecard							NPPC	VIP
							CASP1	Genecard				PPARG	Genecard							GALNT4	THBS1
							NR3C1	Genecard				PTEN	Genecard							TRA	RETN
							CD247	Genecard				PSEN1	Genecard							TRB	FCN3
							CD4	Genecard				PRKAR1A	Genecard							PLAU	CD163
							MEF2C	Genecard				FOS	Genecard							MMP14	ADIPOR2
							SERPINA1	Genecard				COL1A1	Genecard							ITGB2	HRH3
							PARP1	Genecard				GJA1	Genecard							CASP1	SPRED1
							GATA4	Genecard				SMAD4	Genecard							NR3C1	MGAM
							KRT18	Genecard				PRKAG2	Genecard							CD4	HOXA5
							CD40	Genecard				PSMB8	Genecard							MEF2C	CCL4
							HLA-DRB1	Genecard				LIMK1	Genecard							SERPINA1	TNFSF12
							REN	Genecard				NF1	Genecard							PARP1	AOC1
							PLA2G2A	Genecard				FLNA	Genecard							GATA4	IL33
							ADRA2A	Genecard				DSP	Genecard							KRT18	CCL3
							FOXP3	Genecard				ACVRL1	Genecard							CD40	CRIM1
							IL7R	Genecard				EPAS1	Genecard							HLA-DRB1	NOS1AP
							CNR1	Genecard				TUBB	Genecard							REN	SESN2
							ANXA5	Genecard				VCP	Genecard							FOXP3	DNAH8
							ELANE	Genecard				TPM1	Genecard							IL7R	MIR130A
							SPP1	Genecard				PSEN2	Genecard							CNR1	MIR508
							MYOD1	Genecard				MYD88	Genecard							ANXA5	IGKV2D-29
							TAF1	Genecard				ADCY5	Genecard							ELANE	SCN5A
							SHC1	Genecard				IDS	Genecard							SPP1	ATP2A2
							S100B	Genecard				GATA4	Genecard							MYOD1	NPR2
							HP	Genecard				GLA	Genecard							TAF1	NPR1
							AGER	Genecard				CACNA1S	Genecard							SHC1	CX3CR1
							TFPI	Genecard				MDH2	Genecard							S100B	CHI3L1
							THBS1	Genecard				RPS19	Genecard							HP	MDK
							IL1A	Genecard				MYLK2	Genecard							AGER	TIMP2
							HSPA4	Genecard				GAA	Genecard							TFPI	FRZB
							TIE1	Genecard				CP	Genecard							THBS1	IL11
							SULT1A2	Genecard				COL1A2	Genecard							IL1A	PECAM1
							SULT1A1	Genecard				HADHB	Genecard							HSPA4	UCN3
							S100A6	Genecard				IRF5	Genecard							TIE1	MIR137
							MYF5	Genecard				GDNF	Genecard							SULT1A2	VCL
							CSF3	Genecard				IKBKG	Genecard							SULT1A1	DNMT3A
							SLC24A3	Genecard				IFIH1	Genecard							S100A6	CASR
							S100P	Genecard				LMNA	Genecard							MYF5	BCHE
							MYOG	Genecard				MAX	Genecard							CSF3	KCNJ5
							IKZF2	Genecard				HLA-DRB1	Genecard							SLC24A3	ENG
							CARD16	Genecard				JUP	Genecard							S100P	MYH6
							MIR21	Genecard				CAV1	Genecard							MYOG	CCR6
							MIR122	Genecard				GLB1	Genecard							IKZF2	BAG3
							MIR486-1	Genecard				GNA11	Genecard							CARD16	TET2
							KDR	Genecard				GATA6	Genecard							MIR21	MYL3
							EGFR	Genecard				ACTN2	Genecard							MIR122	RBM20
							MAPK1	Genecard				ENPP1	Genecard							MIR486-1	MIR146A
							CXCR4	Genecard				TPI1	Genecard							KDR	FGFR3
							FLT1	Genecard				SDHA	Genecard							EGFR	STAT1
							CTSB	Genecard				ABCC6	Genecard							MAPK1	RET
							AGTR1	Genecard				FBN1	Genecard							CXCR4	PPARG
							CREB1	Genecard				DLST	Genecard							FLT1	PTEN
							GSR	Genecard				DMD	Genecard							CTSB	PSEN1
							FN1	Genecard				FXN	Genecard							AGTR1	PRKAR1A
							AGT	Genecard				HNRNPA1	Genecard							CREB1	FOS
							ALOX5	Genecard				HNRNPA2B1	Genecard							GSR	COL1A1
							ACTG1	Genecard				AGPAT2	Genecard							FN1	GJA1
							PDGFB	Genecard				BMP2	Genecard							AGT	SMAD4
							MYD88	Genecard				TCF4	Genecard							ALOX5	PRKAG2
							ANXA2	Genecard				VHL	Genecard							ACTG1	PSMB8
							CBS	Genecard				SLC22A5	Genecard							PDGFB	LIMK1
							MTHFR	Genecard				RYR1	Genecard							MYD88	NF1
							PTGS2	Genecard				SCO1	Genecard							ANXA2	FLNA
							FASLG	Genecard				RASA1	Genecard							CBS	DSP
							HSPD1	Genecard				HBB	Genecard							MTHFR	ACVRL1
							HCN4	Genecard				FH	Genecard							PTGS2	EPAS1
							TNFSF11	Genecard				TRPM4	Genecard							FASLG	TUBB
							VEGFC	Genecard				XYLT2	Genecard							HSPD1	VCP
							PRKCB	Genecard				STRADA	Genecard							HCN4	TPM1
							NOD2	Genecard				SLC19A2	Genecard							TNFSF11	PSEN2
							PTPN22	Genecard				PHYH	Genecard							VEGFC	MYD88
							C5	Genecard				SGCD	Genecard							PRKCB	ADCY5
							CCR3	Genecard				MST1	Genecard							NOD2	IDS
							ITGA2	Genecard				MECP2	Genecard							PTPN22	GATA4
							IRF1	Genecard				FLNC	Genecard							C5	GLA
							HTR3A	Genecard				KIF1B	Genecard							CCR3	CACNA1S
							MASP2	Genecard				NKX2-5	Genecard							ITGA2	MDH2
							XDH	Genecard				FBLN5	Genecard							IRF1	RPS19
							MTR	Genecard				ATP6V1A	Genecard							HTR3A	MYLK2
							PTGS1	Genecard				ELN	Genecard							MASP2	GAA
							FGF23	Genecard				WRN	Genecard							XDH	CP
							F11	Genecard				PLN	Genecard							MTR	COL1A2
							ANGPTL4	Genecard				PRDM16	Genecard							PTGS1	HADHB
							TNFRSF11A	Genecard				SLC25A3	Genecard							FGF23	IRF5
							OGDH	Genecard				RFC2	Genecard							F11	GDNF
							MFGE8	Genecard				SLC2A10	Genecard							ANGPTL4	IKBKG
							IDO1	Genecard				SDHD	Genecard							TNFRSF11A	IFIH1
							KITLG	Genecard				SF3B1	Genecard							OGDH	LMNA
							ELN	Genecard				MTTP	Genecard							MFGE8	MAX
							RBP4	Genecard				SCN1B	Genecard							IDO1	HLA-DRB1
							PROM1	Genecard				SCN4A	Genecard							KITLG	JUP
							SLC22A2	Genecard				SCO2	Genecard							ELN	CAV1
							PON3	Genecard				SDHC	Genecard							RBP4	GLB1
							CPOX	Genecard				NDUFS2	Genecard							PROM1	GNA11
							IL3	Genecard				ACAD9	Genecard							SLC22A2	GATA6
							HSPA1A	Genecard				HFE	Genecard							PON3	ACTN2
							AHSG	Genecard				GPR35	Genecard							CPOX	ENPP1
							CCL20	Genecard				CAV3	Genecard							IL3	TPI1
							VTN	Genecard				EYA4	Genecard							HSPA1A	SDHA
							THBD	Genecard				EFEMP2	Genecard							AHSG	ABCC6
							SLC22A1	Genecard				CITED2	Genecard							CCL20	FBN1
							APOA4	Genecard				SURF1	Genecard							VTN	DLST
							FCN3	Genecard				TLL1	Genecard							THBD	DMD
							ICOS	Genecard				PEX7	Genecard							SLC22A1	FXN
							CALCA	Genecard				SLC25A11	Genecard							APOA4	HNRNPA1
							LPA	Genecard				GTF2IRD1	Genecard							FCN3	HNRNPA2B1
							IAPP	Genecard				HBA1	Genecard							CALCA	AGPAT2
							FCN2	Genecard				HBA2	Genecard							IAPP	BMP2
							LPXN	Genecard				GTF2I	Genecard							FCN2	TCF4
							KLF2	Genecard				MAPRE2	Genecard							LPXN	VHL
							TNFSF14	Genecard				GDF2	Genecard							KLF2	SLC22A5
							PECAM1	Genecard				DTNA	Genecard							TNFSF14	RYR1
							NDUFC2	Genecard				ACTC1	Genecard							NDUFC2	SCO1
							RARRES2	Genecard				BSCL2	Genecard							RARRES2	RASA1
							CCL22	Genecard				CDH23	Genecard							CCL22	HBB
							ABHD2	Genecard				ELAC2	Genecard							ABHD2	FH
							CORO1B	Genecard				TBX20	Genecard							CORO1B	TRPM4
							FABP12	Genecard				PLOD1	Genecard							FABP12	XYLT2
							HEXD	Genecard				SNAP29	Genecard							HEXD	STRADA
							MIR133B	Genecard				NDUFB8	Genecard							MIR133B	SLC19A2
							MIRLET7I	Genecard				XYLT1	Genecard							MIRLET7I	PHYH
							MIR20A	Genecard				AFF4	Genecard							MIR20A	SGCD
							MIR340	Genecard				LDB3	Genecard							MIR340	MST1
							MIR941-2	Genecard				DNAJC19	Genecard							MIR941-2	MECP2
							MIR941-1	Genecard				ALMS1	Genecard							MIR941-1	FLNC
							MIR941-3	Genecard				TRIM37	Genecard							MIR941-3	KIF1B
							MIR3149	Genecard				PPA2	Genecard							MIR3149	NKX2-5
												SDHAF2	Genecard								FBLN5
												NDUFAF1	Genecard								ATP6V1A
												BAZ1B	Genecard								ELN
												GTPBP3	Genecard								WRN
												FGD1	Genecard								PLN
												GNPTAB	Genecard								PRDM16
												AGGF1	Genecard								SLC25A3
												ADAMTSL2	Genecard								RFC2
												TRIP4	Genecard								SLC2A10
												VPS33A	Genecard								SDHD
												MYPN	Genecard								SF3B1
												TMEM43	Genecard								MTTP
												TNNI3K	Genecard								SCN1B
												CLIC2	Genecard								SCN4A
												ATXN7	Genecard								SCO2
												NDUFB11	Genecard								SDHC
												TBL2	Genecard								NDUFS2
												RAB3GAP2	Genecard								ACAD9
												NDUFAF3	Genecard								HFE
												MYSM1	Genecard								GPR35
												COG7	Genecard								CAV3
												NSMCE2	Genecard								EYA4
												GATAD1	Genecard								EFEMP2
												CLIP2	Genecard								CITED2
												TMEM127	Genecard								SURF1
												TMEM70	Genecard								TLL1
												SLC25A26	Genecard								PEX7
												ATP5F1A	Genecard								SLC25A11
												EPG5	Genecard								GTF2IRD1
												HJV	Genecard								HBA1
												TAFAZZIN	Genecard								HBA2
												MT-CO1	Genecard								GTF2I
												MT-CO2	Genecard								MAPRE2
												CEP19	Genecard								GDF2
												CAVIN1	Genecard								DTNA
												MT-ND5	Genecard								ACTC1
												MT-ND1	Genecard								BSCL2
												MT-ND6	Genecard								CDH23
												SELENON	Genecard								ELAC2
												MT-CYB	Genecard								TBX20
												MT-CO3	Genecard								PLOD1
												MT-TL1	Genecard								SNAP29
												MT-TS1	Genecard								NDUFB8
												MT-TF	Genecard								XYLT1
												MT-TK	Genecard								AFF4
												MT-TV	Genecard								LDB3
												MT-TE	Genecard								DNAJC19
												MT-TS2	Genecard								ALMS1
												MT-TW	Genecard								TRIM37
												MT-TQ	Genecard								PPA2
												MT-TC	Genecard								SDHAF2
												DRD2	Genecard								NDUFAF1
												FLT1	Genecard								BAZ1B
												NRAS	Genecard								GTPBP3
												GNB3	Genecard								FGD1
												PDCD1	Genecard								GNPTAB
												CD274	Genecard								AGGF1
												PGF	Genecard								ADAMTSL2
												MIR10A	Genecard								TRIP4
												MIR195	Genecard								VPS33A
												AKT1	Genecard								MYPN
												MIR133A1	Genecard								TMEM43
												AMPD1	Genecard								TNNI3K
												UGT2B7	Genecard								CLIC2
												SLC24A3	Genecard								ATXN7
												ADAM17	Genecard								NDUFB11
												LTA	Genecard								TBL2
												HAVCR1	Genecard								RAB3GAP2
												STAT3	Genecard								NDUFAF3
												CYBA	Genecard								MYSM1
												CYP11B2	Genecard								COG7
												ADRA1D	Genecard								NSMCE2
												CNR1	Genecard								GATAD1
												CNR2	Genecard								CLIP2
												NPY	Genecard								TMEM127
												LOX	Genecard								TMEM70
												ADCY10	Genecard								SLC25A26
												SLC8A1	Genecard								ATP5F1A
												AHSP	Genecard								EPG5
												MAPK14	Genecard								HJV
												TGFB1	Genecard								TAFAZZIN
												G6PD	Genecard								MT-CO1
												ATP1A1	Genecard								MT-CO2
												PIK3CG	Genecard								CEP19
												GNAI1	Genecard								CAVIN1
												FAAH	Genecard								MT-ND5
												CAMK2G	Genecard								MT-ND1
												EDN3	Genecard								MT-ND6
												IL4	Genecard								SELENON
												CALCRL	Genecard								MT-CYB
												PDE5A	Genecard								MT-CO3
												REST	Genecard								MT-TL1
												GRK5	Genecard								MT-TS1
												DDAH1	Genecard								MT-TF
												RAMP1	Genecard								MT-TK
												H6PD	Genecard								MT-TV
												CRHR2	Genecard								MT-TE
												S100A9	Genecard								MT-TS2
												PDSS1	Genecard								MT-TW
												RAMP2	Genecard								MT-TQ
												TERF2	Genecard								MT-TC
												RAMP3	Genecard								DRD2
												ZFP90	Genecard								FLT1
												MTERF1	Genecard								NRAS
												MIR548C	Genecard								GNB3
												KDR	Genecard								PDCD1
												JAK2	Genecard								CD274
												ERBB2	Genecard								PGF
												CHEK2	Genecard								MIR10A
												EGFR	Genecard								MIR195
												HMOX1	Genecard								AKT1
												CXCR4	Genecard								MIR133A1
												ABCB1	Genecard								UGT2B7
												TH	Genecard								SLC24A3
												APOE	Genecard								ADAM17
												CYP3A4	Genecard								LTA
												CASP1	Genecard								STAT3
												SLC9A1	Genecard								CYBA
												IL6R	Genecard								ADRA1D
												LPL	Genecard								NPY
												JUN	Genecard								LOX
												NFE2L2	Genecard								ADCY10
												ESR2	Genecard								SLC8A1
												CPT1A	Genecard								AHSP
												CYP11B1	Genecard								MAPK14
												CACNA1C	Genecard								G6PD
												TGFB2	Genecard								PIK3CG
												RAC1	Genecard								GNAI1
												F2	Genecard								FAAH
												PTGS2	Genecard								CAMK2G
												CYSLTR2	Genecard								EDN3
												IRS1	Genecard								IL4
												HTR1A	Genecard								CALCRL
												HIF1A	Genecard								PDE5A
												GHSR	Genecard								REST
												DUSP1	Genecard								DDAH1
												BDNF	Genecard								H6PD
												AQP3	Genecard								CRHR2
												CDH5	Genecard								S100A9
												ABCC2	Genecard								PDSS1
												NR3C2	Genecard								RAMP2
												NLRP3	Genecard								TERF2
												ADRA1B	Genecard								ZFP90
												ADRA2B	Genecard								MTERF1
												AVPR1A	Genecard								MIR548C
												CCR5	Genecard								KDR
												ILK	Genecard								JAK2
												LCAT	Genecard								ERBB2
												MC4R	Genecard								CHEK2
												GHR	Genecard								EGFR
												FEN1	Genecard								HMOX1
												AQP4	Genecard								CXCR4
												CD79A	Genecard								ABCB1
												SPP1	Genecard								TH
												MYH2	Genecard								APOE
												NOG	Genecard								CYP3A4
												KL	Genecard								CASP1
												FGF23	Genecard								SLC9A1
												XBP1	Genecard								IL6R
												APOC2	Genecard								LPL
												COL18A1	Genecard								JUN
												CRAT	Genecard								CPT1A
												ATP6AP2	Genecard								CYP11B1
												CCR4	Genecard								CACNA1C
												CCR1	Genecard								TGFB2
												CXCR3	Genecard								RAC1
												ALOX15	Genecard								F2
												CRYAB	Genecard								PTGS2
												RBP4	Genecard								CYSLTR2
												PROM1	Genecard								IRS1
												MKI67	Genecard								HTR1A
												RASSF1	Genecard								GHSR
												RXFP1	Genecard								DUSP1
												APOC3	Genecard								AQP3
												LGALS1	Genecard								CDH5
												HTR2B	Genecard								ABCC2
												CXCR1	Genecard								NR3C2
												AHSG	Genecard								NLRP3
												VASP	Genecard								ADRA1B
												PDYN	Genecard								ADRA2B
												OLR1	Genecard								AVPR1A
												IL16	Genecard								CCR5
												DDAH2	Genecard								ILK
												BNIP3	Genecard								LCAT
												CGA	Genecard								MC4R
												CLDN5	Genecard								GHR
												CSRP3	Genecard								FEN1
												ALOX15B	Genecard								AQP4
												S100A8	Genecard								CD79A
												P2RX6	Genecard								SPP1
												KRIT1	Genecard								MYH2
												IL22	Genecard								NOG
												CHKA	Genecard								KL
												NOX1	Genecard								FGF23
												GPR17	Genecard								XBP1
												EDN2	Genecard								APOC2
												TIMP4	Genecard								CRAT
												STK16	Genecard								ATP6AP2
												SERPINA4	Genecard								CCR4
												NISCH	Genecard								CCR1
												SMPD2	Genecard								CXCR3
												IL34	Genecard								ALOX15
												TOR1AIP1	Genecard								CRYAB
												S100A12	Genecard								RBP4
												GRK3	Genecard								PROM1
												CXCL9	Genecard								MKI67
												CLEC4A	Genecard								RASSF1
												CKMT1B	Genecard								RXFP1
												UCN	Genecard								APOC3
												PENK	Genecard								LGALS1
												FXYD1	Genecard								HTR2B
												RLN2	Genecard								CXCR1
												RLN3	Genecard								AHSG
												RLN1	Genecard								VASP
												MIR181A2	Genecard								PDYN
												MIR214	Genecard								OLR1
												MIR221	Genecard								IL16
												MIR1-1	Genecard								DDAH2
												MIR423	Genecard								BNIP3
												MIR19B1	Genecard								CGA
												MIR30D	Genecard								CLDN5
												MIR494	Genecard								CSRP3
												LSINCT5	Genecard								ALOX15B
																					S100A8
																					P2RX6
																					KRIT1
																					IL22
																					CHKA
																					NOX1
																					GPR17
																					EDN2
																					TIMP4
																					STK16
																					SERPINA4
																					NISCH
																					SMPD2
																					TOR1AIP1
																					GRK3
																					CXCL9
																					CLEC4A
																					UCN
																					PENK
																					FXYD1
																					RLN2
																					RLN3
																					RLN1
																					MIR214
																					MIR221
																					MIR1-1
																					MIR423
																					MIR19B1
																					MIR30D
																					LSINCT5
